# Supplementary material for: Analogs of the Heat Shock Protein 70 Inhibitor MKT-077 Suppress Medullary Thyroid Carcinoma Cells
Source: Int J Mol Sci. 2022 Jan 19;23(3):1063. doi: 10.3390/ijms23031063 (PMC8835675; doi:10.3390/ijms23031063)
Supplement: Supplementary file 1 [file ijms-23-01063-s001.zip]

Archive with 1 entries (1 files):
- ijms-1541668-supplementary.pdf
